# Supplementary material for: Unveiling Candida albicans intestinal carriage in healthy volunteers: the role of micro- and mycobiota, diet, host genetics and immune response
Source: Gut Microbes. 2023 Nov 28;15(2):2287618. doi: 10.1080/19490976.2023.2287618 (PMC10732203; doi:10.1080/19490976.2023.2287618)
Supplement: Supplemental Material [file KGMI_A_2287618_SM2805.zip]

Archive with 6 entries (6 files):
- SupplementaryFigure1.docx
- SupplementaryFigure2.docx
- SupplementaryTable1.docx
- SupplementaryTable2.docx
- SupplementaryTable3.docx
- SupplementaryTable4.xlsx
