# Supplementary material for: Unveiling Candida albicans intestinal carriage in healthy volunteers: the role of micro- and mycobiota, diet, host genetics and immune response
Source: Gut Microbes. 2023 Nov 28;15(2):2287618. doi: 10.1080/19490976.2023.2287618 (PMC10732203; doi:10.1080/19490976.2023.2287618)
Supplement: Supplemental Material [file KGMI_A_2287618_SM2805.zip › SupplementaryTable4.xlsx]

## Sheet: Supplementary Table 4
Supplementary Table 4. Fungal load and C. albicans DNA levels measured in each of the 695 studied subject of the Milieu Intérieur cohort.
SubjectID	Fungal Load	C. albicans DNA [ng/g of stool]
3	6.93e-07	0.0293
6	3.09e-05	0.00274
8	5.47e-07	0.00333
10	2.54e-05	0.00382
11	9.79e-07	0.0123
12	6.99e-06	0.00648
13	1.69e-05	0.00393
15	5.45e-07	0.000675
16	1.4e-06	0
18	1.2e-06	0.0057
19	7.44e-08	0
20	8.31e-07	0.000663
21	0.000146	0.00122
22	5.57e-06	0.00421
23	2.18e-07	0
24	6.16e-07	0.00148
25	3.57e-07	0.0157
26	2.62e-05	0.00257
27	1.03e-05	0.00146
28	5.23e-06	0.0022
29	1.23e-05	0.000646
30	3.43e-06	0
31	3.2e-06	0.00202
32	4.03e-07	0.0218
33	3.73e-07	0.00187
34	3.72e-06	0
35	3.58e-06	0.00658
38	4.51e-06	0.00103
39	9.62e-05	0.00998
40	2.33e-07	0
41	3.24e-07	0.000296
42	7.44e-06	0.000666
43	3.91e-05	0.00249
44	2.51e-06	0.00295
46	5.59e-06	0.000789
47	4.84e-06	0.00113
48	6.71e-07	0.000121
50	1.09e-06	0.00523
52	9.83e-06	0
53	6.74e-05	0.00116
54	4.05e-07	0.00106
55	2.83e-06	0.000481
58	6.46e-06	0.00413
59	7.67e-05	0.00181
60	5.29e-07	0
62	8.35e-06	0.00357
63	4.24e-06	0.000508
64	2.43e-06	0.00532
65	1.38e-07	0.00856
67	2.15e-06	0.000173
68	1.5e-05	0.00222
70	5.21e-06	0.00106
72	6.21e-07	0.0015
76	1.6e-05	0.00235
77	1.78e-05	0.00121
78	1.3e-05	0.00106
80	3.72e-05	4.84e-05
81	1.14e-06	0.000681
82	2.54e-07	0
85	3.81e-05	0.00173
86	2.11e-05	9.64e-05
87	4.77e-06	0.000224
89	4.19e-07	0
92	1.98e-07	0.000178
93	7.21e-06	0.00378
94	2.61e-06	0.000199
95	4.84e-06	0.00157
97	1.74e-06	0.000365
100	2.71e-06	0
103	0.0002	0.00164
105	3.68e-07	0.00613
107	6.91e-05	0.00645
108	1.34e-05	0.000201
110	6.19e-07	0.0101
111	7.33e-06	0.0207
115	1.41e-06	0.000937
116	4.74e-06	0.00668
117	7.15e-07	0.00639
119	7.73e-07	0.00134
123	2.26e-06	0.000621
124	1.83e-06	0.000604
125	1.08e-05	0.00393
126	3.07e-07	0.000223
128	3.68e-07	0.000432
129	1.05e-05	0.00695
130	5.16e-05	0.000968
131	1.55e-05	0.000114
132	3.16e-06	0.000998
133	3.29e-07	0
134	3.67e-06	0.001
136	7.06e-07	0.073
137	3.14e-05	0.000324
138	1.59e-06	0.00102
139	4.68e-06	0.000326
140	5.9e-06	0.0013
141	3.49e-06	0.00109
144	1.8e-07	0.000624
145	2.03e-06	0.0549
146	9.35e-07	0.000399
147	6.29e-07	0.000147
149	4.53e-06	0.000265
150	2.24e-05	0
152	3.03e-05	0
153	7.98e-06	0.000904
154	4e-06	0.0084
157	0.000109	0.000444
161	4.47e-06	0.000437
162	3.2e-05	0
163	4.96e-08	0.00173
165	7.85e-08	0.000766
169	0.00027	0
170	2.72e-06	0.000287
173	1.13e-07	0
174	1.18e-06	0
175	5.56e-08	0
176	1.59e-06	0.00106
177	1.12e-05	0.000233
179	5.54e-08	6.92e-05
180	6.15e-07	0.000151
183	2.59e-05	0.00106
184	1.16e-06	0.0016
185	9.32e-06	0
187	5.5e-06	0.000391
190	3.88e-06	0.000582
192	8.83e-06	0
195	3.58e-07	0.000133
196	2.22e-06	0.01
198	2.03e-05	0
199	3.52e-05	0.00547
200	4.52e-07	0
201	1.18e-06	0.00433
202	5.3e-06	0.000128
203	2.1e-06	0.00282
204	1.01e-07	0.000307
207	6.19e-06	0
210	9.84e-06	0.000686
211	2.78e-05	0
212	1.02e-06	0.0278
214	4.17e-05	0.000218
215	7.25e-05	0.000119
216	3.33e-06	0
220	9.55e-06	0
221	5.22e-06	0.00175
223	0.000146	0.000753
224	5.96e-05	0.00201
225	0.000163	0.00432
227	6.6e-06	0.00715
230	1.89e-05	0.0013
231	9.58e-07	0.00104
233	8.02e-06	0.000402
234	9.85e-07	0.00059
235	1.13e-05	0.0024
236	6.1e-06	0.00059
237	1.43e-05	0.00205
238	7.57e-06	0.00145
239	6.74e-05	0.000382
241	0.000626	0.000316
242	4.3e-06	0.000924
244	4.04e-06	0.022
245	4.88e-06	0.00373
246	1.64e-05	0.000841
248	0.000166	0
249	9.95e-05	0.0102
250	7.03e-06	0.00317
251	1.16e-05	0.00162
252	1.9e-05	0.000248
253	5.56e-05	0.00168
255	4.52e-07	0.00694
258	8.85e-07	0.00665
259	1.4e-06	0.00055
260	7.43e-05	0.00747
262	1.54e-06	0.00332
263	7.86e-06	0.00357
264	1.73e-05	0.00163
265	6.05e-07	0.0027
266	2.45e-06	0.776
269	3.17e-05	0.000274
270	3.45e-06	0.000584
271	6.19e-05	0.00155
272	3.28e-06	0.000212
273	1.88e-06	0
274	1.75e-07	0.00191
276	5.77e-06	0.0012
277	6.14e-07	0.000785
278	1.52e-07	0.00019
280	1.39e-06	0.000269
282	4.05e-06	0.00174
283	7.74e-07	8.3e-05
284	1.54e-06	0.00185
285	9.76e-06	0.000794
286	7.03e-07	0.000996
287	1.71e-05	0.003
288	6.9e-07	0
290	6.2e-06	0.00226
292	2.49e-06	0.000537
293	3.15e-06	0
294	5.56e-07	0
296	5.14e-07	0.000241
297	1.06e-05	4.63e-05
300	1.22e-05	0
305	1.65e-06	0.0228
307	2.07e-07	0
310	1.6e-06	0.02
311	2.47e-06	0
315	2.51e-06	0
316	1.37e-07	0.000729
320	4.08e-06	0.00871
321	7.75e-05	0.00136
322	1.21e-05	0
323	1.23e-05	0.00292
325	7.76e-09	0.000611
327	0.000106	0.00225
328	9.05e-06	0.0561
329	0.000359	0.000927
330	1.88e-05	0.0171
331	5.03e-05	0.000113
333	1.34e-05	0.00119
334	1.3e-05	0.00571
335	6.09e-06	0.00184
336	3.88e-07	0.000119
337	3.36e-06	0.00037
338	1.05e-05	0.00107
339	3e-06	0
340	2.52e-05	0.000894
342	1.3e-06	0.000814
343	4.12e-07	0.000619
347	6.55e-06	0.000235
348	4.15e-06	0.00742
351	9.96e-06	7.79e-05
353	4.49e-06	0.000213
355	0.000111	0.000175
357	2.18e-05	0.000152
358	3.53e-06	0.00465
359	6.21e-06	0
360	3.1e-08	0.000913
361	1.55e-05	0.000705
362	4.05e-05	0
363	0.000133	0.00269
364	2.8e-05	0.00379
368	5.61e-06	0.000448
369	9.94e-06	0.000179
370	6.35e-07	0.000344
371	3.36e-06	0.000356
372	0.000318	0.000189
373	4.71e-06	0.00186
374	8.67e-07	0.000274
376	3.37e-07	8e-05
378	0.000141	0.00161
379	5.15e-06	0.00221
380	1.68e-07	0.000217
381	3.63e-07	0.00405
382	3.66e-06	0.00044
383	5.25e-07	0
384	2.9e-06	0.000297
385	1.63e-06	0.00305
387	1.32e-05	0.000624
388	0.000152	0.0046
390	8.02e-07	6.37e-05
391	9.15e-08	0.000171
392	3.23e-05	0.00478
393	9.29e-05	0.000105
394	1.4e-06	0.000408
395	1.04e-06	0
396	3.25e-06	0.000133
397	2.07e-06	9.85e-05
398	1.84e-07	0
400	2.74e-07	0.00859
401	2.46e-05	0.000603
404	8.68e-07	0.000879
405	2.36e-06	0.00308
408	2.96e-05	0.0023
411	2.2e-06	0.000458
412	8.24e-06	0.00011
413	2.43e-05	0
415	9.85e-06	0.00377
416	2.97e-08	0.000846
419	7.81e-05	0.000117
420	3.65e-07	0.000708
421	1.94e-06	0.00108
422	5.14e-06	0.000391
424	2.03e-05	0.000734
425	4.14e-07	0.0148
427	1.05e-05	0.000479
428	1.79e-06	0.00065
429	1.77e-05	0.00143
433	3.58e-06	0.00092
434	8.62e-06	0.00126
436	1.67e-06	4.92e-05
437	5.27e-07	0.0001
439	1.17e-06	0.00508
440	4.63e-05	0.00955
441	8.29e-05	0.00121
443	4.46e-06	0
444	1.24e-05	0.000178
445	1.98e-05	0.00454
446	4.81e-06	0.000106
447	0.000129	0
448	7.48e-07	0.000205
449	1.02e-06	0.000115
450	8.25e-07	0.000313
451	1.82e-06	0.0492
452	4.2e-06	0.000524
453	2.55e-06	0
454	1.04e-05	0
455	1.63e-06	0
457	1.4e-06	0.000782
459	6.61e-06	7.04e-05
460	6.24e-07	0.00155
461	1e-06	0
462	3.62e-05	0.000137
463	2.19e-05	0
464	1.27e-05	5.79e-05
465	9.51e-07	0.0192
466	3.63e-06	0.00539
467	3.72e-07	0
469	1.36e-06	0.000766
471	1.17e-06	0.00798
472	1.54e-05	0.000598
474	0.000145	0.000165
476	1.27e-05	0.000784
477	6.71e-07	0.000612
478	6.23e-06	0.000461
479	1.64e-08	0.000156
480	3.45e-07	4.85e-05
483	1.82e-05	0.000497
484	3.44e-05	0
486	2.25e-06	0.000211
487	1.12e-05	0.000697
488	4.08e-06	0
489	9.19e-06	4.35e-05
490	1.29e-05	0.000177
492	9.23e-06	0.00165
493	2.5e-06	0.000382
494	1.3e-05	0.000657
495	1.17e-05	0.000741
497	1.85e-05	4.24e-05
498	2.26e-06	0.00125
499	1.3e-05	0.00198
500	2.47e-06	0.000103
503	4.24e-05	0.000309
506	1.39e-06	0.000596
513	3.29e-07	0.0071
515	2.6e-06	0.000238
517	5.99e-07	0.00127
522	6.25e-07	0.000233
524	2.59e-06	0.004
525	5.65e-07	0.0021
528	4.09e-06	0.000557
529	5.46e-05	0.00325
530	3.55e-06	0.00432
531	1.06e-05	0
532	6.71e-06	0.00049
533	3.13e-06	0.00177
535	1.27e-06	0.00407
536	7.47e-06	0.00219
538	1.62e-06	0.00209
539	1.14e-06	0.000227
540	8.48e-07	0.000302
541	2.02e-07	3.89e-05
542	2.15e-07	0.00848
543	1.08e-06	0.00155
544	1.18e-05	0.000286
545	9.02e-05	0.0578
547	2.41e-06	0.0155
549	5.89e-06	0.000417
550	1.95e-05	0.000655
552	1.97e-06	0
554	8.32e-07	0.00213
556	9.38e-06	0.00832
557	3.26e-07	0.00117
558	2.33e-06	0.000389
559	6.63e-07	0.00102
560	8.01e-06	0.0042
562	2.75e-07	0.000687
563	1.08e-06	0.00793
567	3.1e-05	0.000197
568	6.97e-07	0.000346
569	8.78e-06	0.000376
571	3.24e-06	0
572	1.8e-06	6.99e-05
573	3.61e-06	0.000648
574	2.72e-06	0.00358
575	2.94e-06	0.000902
576	5.37e-06	0
580	2.95e-06	0.00104
581	9.59e-07	0
582	2.59e-06	0.00078
583	3.28e-06	0.000757
584	2.51e-05	0.00182
585	1.1e-06	0.000116
586	2.71e-05	0.00205
587	7.31e-07	0.000158
589	8.18e-06	0.000459
590	1.33e-07	0.00239
591	1.52e-07	0.000118
592	1.51e-05	0.00915
593	6.44e-06	0
594	1.4e-06	0.000157
595	8.67e-07	0.000153
596	1.14e-06	0.000106
598	4.27e-05	0.000121
603	2.46e-05	0.000659
607	1.88e-06	0
610	3.29e-06	0.000953
614	1.31e-05	0.00119
615	1.38e-06	0.00224
617	1.5e-06	0.00399
618	0.000106	0.00127
619	4.79e-07	0.00215
620	1.25e-06	0
621	2.16e-07	0.00933
622	4.25e-06	0.000835
625	3.12e-07	0.000153
626	0.000138	0.000722
627	2.99e-06	0.000523
629	1.36e-05	0.000703
630	5.69e-07	0.000332
631	4.98e-08	0.000225
634	4.8e-05	0.000397
635	3.14e-06	0.000205
636	2.34e-06	0.00191
639	2.37e-06	0.00105
640	8.88e-06	0
641	2.06e-06	0.000234
642	1.16e-07	0.00163
643	1.41e-06	0.000532
644	3.98e-05	0.00708
645	7.48e-06	4.52e-05
647	8.58e-07	0.000173
648	9.59e-06	0
649	8.51e-06	0.000775
650	1.18e-05	0.000659
651	1.34e-06	0.00126
653	1.46e-05	0.002
654	1.04e-06	0.000106
655	2.38e-07	0
656	4.74e-06	0.00336
657	8.7e-08	0.000372
658	2.17e-05	0.00138
659	2.16e-06	0
660	1.11e-06	0.000715
661	1.18e-05	0.00065
662	4.28e-06	0.000121
664	5.16e-07	0.00141
665	5.82e-07	0.00673
668	3.68e-06	0.000129
669	8.38e-07	0.000526
670	1.3e-05	0.000358
672	2.56e-08	0
673	3.99e-06	0
674	1.21e-07	0.000144
676	0.000586	0
677	1.17e-05	0.000227
678	1.73e-06	0.00046
679	9.39e-06	0
680	9.56e-07	0
681	8.35e-06	0.000542
683	1.19e-05	0.000987
685	0.000137	0
686	9.63e-08	0
687	1.18e-06	9.45e-05
688	7.7e-07	0
689	9.42e-10	0
690	1.41e-05	0.000367
692	1.91e-06	0
693	3.12e-06	0.00644
695	7.99e-06	0.000147
697	1.3e-05	0.00037
698	1e-06	0.000397
700	1.53e-06	0
702	7.55e-07	0.0019
707	1.5e-05	0.0152
708	4.17e-05	0.000751
710	3.63e-05	0
711	2.2e-07	0.000694
712	2.97e-07	0
713	1.29e-05	0.000296
715	3.77e-06	0.00164
716	5.02e-07	0.000179
721	3.75e-05	0.00704
722	6.66e-06	0.000779
724	8.83e-07	0.00107
725	4.87e-06	0
726	3.02e-06	0
727	2.38e-05	0.000107
728	8.67e-07	0.107
729	9.37e-07	0
730	2.36e-08	0.00363
732	1.62e-06	0.108
733	4.05e-05	0.000713
734	1.01e-05	0
735	8.93e-07	0.00215
737	1.03e-06	0.00511
738	7.33e-06	0.000454
740	8.09e-07	0
741	2.66e-06	0.000546
742	5.97e-06	0.00101
744	7.82e-06	9.05e-05
747	9.39e-06	0.00872
748	1.57e-05	0.000904
751	1.89e-05	0.0101
752	4.62e-05	0.00104
753	7.72e-06	0.000564
754	6.72e-05	0.000212
755	1.41e-05	0
756	2.7e-05	0.00236
758	0.000219	0.000451
759	1.22e-05	0.000543
760	9.99e-06	0.000252
761	5.25e-06	0
762	3.91e-07	0.000429
763	6.49e-07	0.00227
764	7.48e-06	0
766	9.7e-06	5.88e-05
767	0.000116	0.00147
768	5.36e-07	0
769	4.63e-06	0.000981
771	1.93e-05	0.000792
773	4.29e-06	0
774	1.25e-07	0
775	1.87e-06	0.00033
777	7.55e-07	0.000404
778	5.01e-07	0.000199
780	3.07e-05	0
781	5.96e-05	0.000122
782	1.2e-06	0.00149
783	9.49e-07	0.000314
784	5.06e-06	0.00658
785	3.03e-06	0.000322
786	7.51e-06	0
787	1.04e-07	0
788	4.82e-05	0
789	5.93e-06	0.00277
790	5.67e-07	4.23e-05
791	1.49e-05	0
792	1.65e-06	0.000904
793	1.31e-06	0.00295
794	6.1e-06	0.000308
795	6.83e-06	0
796	3.42e-06	0
797	1.32e-05	0.000107
798	1.51e-05	5.14e-05
799	4.81e-05	0
800	3.58e-06	0.0146
802	1.23e-06	0.00374
804	5.24e-05	0.00842
808	3.37e-05	0.00116
809	7.69e-06	0
810	4.28e-05	0.000746
811	2.08e-05	0.00178
812	1.53e-06	0.000796
813	1.09e-06	0.0105
814	1.87e-05	0
815	5.39e-07	0.00186
816	2.45e-07	0.00327
818	4.62e-06	0.00833
819	7.84e-06	0.000761
820	1.97e-05	2.7e-05
821	2.92e-05	0.00477
822	3.06e-05	0.00825
823	1.72e-05	0
824	2.89e-06	0.000436
825	4.07e-06	0.00267
828	3.92e-07	0.175
830	3.41e-06	0.00184
831	2.33e-06	0
832	1.48e-06	0.000484
833	3.28e-05	0.00155
835	4.81e-05	0.0015
838	1.2e-06	0.000201
839	7.29e-06	0.00123
840	5.3e-07	0.00475
841	0.000106	0.00189
842	7.4e-07	0.00116
843	6.7e-08	0.00404
844	1.84e-05	0.0438
845	1.06e-05	0.000971
846	1.21e-05	0.00519
847	2.38e-07	0.00214
849	3.2e-05	0.000752
850	1.84e-06	0.000666
852	2.91e-06	0.000192
853	5.05e-06	0.0119
855	4.32e-06	0.00105
860	5.44e-06	0
861	2.23e-06	0.00043
862	6.4e-07	0.00116
864	1.65e-05	0.00251
865	5.28e-06	0.0022
866	8.63e-05	7.68e-05
867	2.28e-05	0.00123
868	0.000116	0.000896
869	8.93e-08	0
870	0.000126	0
871	1.16e-06	0.00108
872	0.00011	0.000831
873	6.92e-07	0.000326
875	4.11e-06	0.0011
876	4.53e-05	0.000483
877	4.03e-06	0.000957
878	4.37e-06	0.000865
880	3.27e-08	0.000524
881	3.01e-06	0.000313
882	5.68e-07	0
884	1.1e-06	0.000224
885	1.51e-06	3.97e-05
886	1.39e-05	9.46e-05
888	1.29e-05	0.000458
889	1.79e-05	0.000292
890	1.89e-06	0
891	2.88e-07	0.000263
893	4.38e-05	0.000471
894	1.82e-06	0.000147
896	1.06e-06	0.000124
898	1.04e-06	0.0126
899	1.17e-06	0
900	3.76e-06	0.000309
901	1.34e-06	0.00206
902	1.78e-06	0.00515
903	4e-05	0
904	2.84e-07	0.00254
906	1.17e-06	0.00455
907	4.93e-05	0.0256
908	3.5e-07	0.00158
909	7.83e-06	0.00343
911	2.32e-06	0
912	1.69e-06	0.00636
913	9.13e-07	0.000841
914	4.88e-05	0
916	8.95e-06	0.00086
917	2.4e-05	0.00219
919	2.15e-05	0.00117
921	6.01e-07	0
922	1.52e-05	0.00106
923	5.91e-06	0.00157
924	1.46e-05	0.00105
925	2.24e-06	0.000119
926	2.61e-07	0.00104
928	1.61e-06	0.00159
930	4.63e-06	0.000474
931	3.19e-05	0.000558
932	6.96e-07	0
933	1.51e-05	0.000687
934	1.55e-05	0.00142
935	2.48e-07	0.00214
937	1.06e-05	0.00101
940	1.67e-05	0.00461
942	3.69e-05	0.000234
943	2.08e-06	0.00106
944	2.69e-05	0.0168
945	1.44e-06	0.00081
946	9.46e-08	0.000271
947	1.06e-05	0
951	1.18e-05	0.000787
952	1.48e-05	0.000287
953	3.81e-07	0.000139
954	3.29e-05	0.000682
956	9.11e-05	7.46e-05
957	2.24e-06	0.00659
958	2.23e-06	0.000703
959	1.22e-05	0.00106
964	2.51e-07	0.000181
965	1.05e-07	0.0103
966	1.33e-07	0.000768
967	7.54e-06	0.00015
969	4.77e-07	0
970	4.51e-07	5.43e-05
971	3.72e-06	0.00761
974	2.17e-05	0.000109
975	1.5e-06	0.000231
976	1.59e-05	0.00126
977	6.66e-06	0
978	7.53e-06	0.000358
979	2.58e-06	0.000183
980	9.16e-07	0.000174
982	0.000123	0.00106
983	1.35e-06	0
984	1.42e-06	0.000214
985	6.08e-06	0.000315
986	3.8e-06	0.000831
987	1.11e-05	0.0902
988	1.22e-05	0
991	4.99e-07	0
992	1.73e-05	0.000395
996	2.4e-06	0.000426
998	8.31e-06	0.000109
999	0.000225	0.00173
1000	1.18e-05	0.00147
5096	5.76e-06	0.00265
5167	3.29e-06	0.000256
5178	1.19e-07	0.00226
5219	8.13e-07	0.000267
5308	1.36e-06	0.000467
5534	2.74e-05	0.00184
5701	1.59e-05	0.000152
